# Supplementary material for: The Effect of Polyethylene Terephthalate Nanoplastics on Amyloid-β Peptide Fibrillation
Source: Molecules. 2025 Mar 24;30(7):1432. doi: 10.3390/molecules30071432 (PMC11990616; doi:10.3390/molecules30071432)
Supplement: Supplementary file 1 [file molecules-30-01432-s001.zip]

Archive with 1 entries (1 files):
- molecules-3523531-supplementary.pdf
